# Supplementary material for: Three-dimensional analysis reveals two major architectural subgroups of prostate cancer growth patterns
Source: Mod Pathol. 2019 Feb 8;32(7):1032–41. doi: 10.1038/s41379-019-0221-0 (PMC6760644; doi:10.1038/s41379-019-0221-0)
Supplement: Supplementary file 10 — Supplementary Table 1 [file 41379_2019_221_MOESM10_ESM.xlsx]

## Sheet: Sheet1
Combined iDISCO / BABB protocol for immunofluorescent staining and tissue clearing
	Time	Temperature
Specific part for fresh tissue or cell culture
Fixation 1% PFA / PBS	O/N	4°C
PBS wash	1h, 3x	RT
Dehydrate in MeOH / PBS (in 3 steps 50% / 75% / 100%)	1h each step	RT
Specific part for FFPE tissue
Deparaffinization with Xylene	O/N	RT
EtOH wash	30 min	RT
MeOH wash	30 min	RT
Subsequent general steps for all tissue types
Block in 5% H2O2 / 20% DMSO / MeOH	O/N	4°C
Wash 100% MeOH	1h, 3x	RT
Rehydrate MeOH/PBS (in 3 steps: 100% / 50% / 0%)	1h each step	RT
Incubate in PBS-Tr-D-Gly	O/N	37°C		PBS-Tr-D-Gly (50mL)	PBS-TritonX100-DMSO-Glycine
				1x PBS	40 mL
				0.2% Triton X100	100 ul
				20% DMSO	10 mL
				0.3M Glycine	1,126 gram
Block in PBS-Tr-D-M	O/N	37°C		PBS-Tr-D-M (50mL)	PBS-TritonX100-DMSO-Milk
				1x PBS	40 mL
				0.2% Triton X100	100 ul
				20% DMSO	10 mL
				3% milk #	1,5 gram
				# Add milk shortly before incubation and mix thoroughly
Wash in PTwH	O/N	37°C		PTwH (50mL)	PBS-Tween20-Heparin
				1x PBS	47,5 mL
				0.2% Tween-20	100 ul
				5% DMSO	2,5 mL
				Heparin	500 ug (tip of a small spoon)
Incubate with primairy antibody in PTwH-D-M	Approx 7d *	37°C		PTwH-D-M (50mL)	PBS-Tween20-Heparin-Milk
* Incubation time will depend on size of the tissue. Often 4 day incubation of small (500 µm) biopsies is sufficient.				1x PBS	47,5 mL
				0.2% Tween-20	100 ul
				5% DMSO	2,5 mL
				Heparin	500 ug (tip of a small spoon)
				3% milk #	1,5 gram
				# Add milk shortly before incubation and mix thoroughly
Wash in PTwH	2d	37°C
Incubate with secundairy antibody in PTwH-D-M	Approx 7d *	37°C
* Incubation time will depend on size of the tissue. Often 4 day incubation of small (500 µm) biopsies is sufficient.
Wash in PTwH	2d	37°C
Dehydrate tissue in MeOH / PBS (3 steps 0% / 50% / 100%)	1h each step	RT
Incubate in 50% BABB / MeOH untill tissue submerges	10 - 30 min	RT		BABB (3mL)	Benzyl-Alcohol, Benzyl-Benzoate
Shield tissue from light (BABB is light sensitive)				Benzyl-Alcohol	1 mL
				Benzyl-Benzoate	2 mL
Incubate in 100% BABB / MeOH until tissue submerges	>10 min - ∞	RT, store at 4°C
Shield tissue from light (BABB is light sensitive)
Reference: van Royen ME et al., Histopathology 2016
